# Supplementary material for: Development of a Rapid and Sensitive RT-qPCR for the Specific Detection of Citrus Viroid V and Its Field Application
Source: Viruses. 2026 Mar 9;18(3):335. doi: 10.3390/v18030335 (PMC13030860; doi:10.3390/v18030335)
Supplement: Supplementary file 1 [file viruses-18-00335-s001.zip]

Archive with 1 entries (1 files):
- viruses-4166516-supplementary.pdf
